# Supplementary material for: Protective effect of quercetin on cadmium-induced renal apoptosis through cyt-c/caspase-9/caspase-3 signaling pathway
Source: Front Pharmacol. 2022 Aug 16;13:990993. doi: 10.3389/fphar.2022.990993 (PMC9425064; doi:10.3389/fphar.2022.990993)
Supplement: Supplementary file 1 [file Table2.XLSX]

## Sheet: Caspase 9
sample	2-ΔΔCt	average value	SD	SEM
control 1	1.25166	1.01368	0.209771	0.121111
2	0.933745
3	0.855626
2mgCd 1	1.56325	1.57383	0.0728689	0.0420709
2	1.65141
3	1.50683
2mg Cd+100mg Quercetin 1	1.33747
2	0.925937	1.06462	0.23631	0.136434
3	0.93044
100mg Quercetin 1	1.0539	1.01094	0.082824	0.0478185
2	0.915462
3	1.06345

## Sheet: Caspase 3
sample	2-ΔΔCt	average value	SD	SEM
control 1	1.38611	1.02947	0.313709	0.18112
2	0.906106
3	0.796201
2mgCd 1	1.43686	1.53645	0.0720668	0.0360334
2	1.55967
3	1.5414
4	1.60786
2mg Cd+100mg Quercetin 1	1.27102	1.14627	0.130639	0.0754246
2	1.15733
3	1.01045
100mg Quercetin 1	0.978343	1.14725	0.27524	0.13762
2	1.55329
3	1.08232
4	0.97505

## Sheet: Cyt-c
sample	2-ΔΔCt	average value	SD	SEM
control 1	1.07728	1.13109	0.129677	0.074869
2	1.03698
3	1.27901
2mgCd 1	1.41307	1.46751	0.0907658	0.0524036
2	1.57229
3	1.41717
2mg Cd+100mg Quercetin 1	1.22262	1.07054	0.147018	0.084881
2	1.05985
3	0.929164
100mg Quercetin 1	0.924533	0.973352	0.0440195	0.0254146
2	0.985505
3	1.01002
