# Supplementary material for: Protective effect of quercetin on cadmium-induced renal apoptosis through cyt-c/caspase-9/caspase-3 signaling pathway
Source: Front Pharmacol. 2022 Aug 16;13:990993. doi: 10.3389/fphar.2022.990993 (PMC9425064; doi:10.3389/fphar.2022.990993)
Supplement: Supplementary file 3 [file Table3.XLSX]

## Sheet: Sheet1
sample	Count	average value	SD	SEM
control 1	40	39	9.53939	5.50757
2	29
3	48
2mgCd 1	116	104.333	10.116	5.84047
2	98
3	99
2mg Cd+100mg Quercetin 1	62	63	6.55744	3.78594
2	57
3	70
100mg Quercetin 1	44	42	5.2915	3.05505
2	46
3	36
