# Supplementary material for: Protective effect of quercetin on cadmium-induced renal apoptosis through cyt-c/caspase-9/caspase-3 signaling pathway
Source: Front Pharmacol. 2022 Aug 16;13:990993. doi: 10.3389/fphar.2022.990993 (PMC9425064; doi:10.3389/fphar.2022.990993)
Supplement: Supplementary file 5 [file Table1.XLSX]

## Sheet: weight
sample	rat weight	average value	SD	SEM
control 1	305.1	295.017	20.1693	8.23409
2	274
3	310
4	291
5	270
6	320
2mgCd 1	178	181.5	13.6345	5.56627
2	167
3	190
4	191
5	165
6	198
2mg Cd+100mg Quercetin 1	225.46	219.908	7.45299	3.04267
2	211.22
3	219.34
4	223.93
5	210.95
6	228.55
100mg Quercetin 1	326.5	321.867	27.9447	11.4084
2	351.45
3	296.81
4	312.12
5	288.36
6	355.96

## Sheet: Kidney coefficient
sample	kidney weight	rat weight	rat weight/100	Kidney coefficient	average value	SD	SEM
control 1	2.8	305.1	3.051	0.917732	0.891653	0.0927272	0.0378557
2	2.6	274	2.74	0.948905
3	2.4	310	3.1	0.774194
4	2.7	291	2.91	0.927835
5	2.7	270	2.7	1
6	2.5	320	3.2	0.78125
2mgCd 1	2.4	178	1.78	1.34831	1.28553	0.147525	0.0602269
2	2.4	167	1.67	1.43713
3	2.2	190	1.9	1.15789
4	2.3	191	1.91	1.20419
5	2.4	165	1.65	1.45455
6	2.2	198	1.98	1.11111
2mg Cd+100mg Quercetin 1	2	225.46	2.2546	0.887075	0.949238	0.0723859	0.0295514
2	2.1	211.22	2.1122	0.994224
3	2.2	219.34	2.1934	1.00301
4	2	223.93	2.2393	0.893136
5	2.2	210.95	2.1095	1.0429
6	2	228.55	2.2855	0.875082
100mg Quercetin 1	3	326.5	3.265	0.918836	0.887117	0.0420817	0.0171798
2	3.1	351.45	3.5145	0.88206
3	2.7	296.81	2.9681	0.909673
4	2.6	312.12	3.1212	0.833013
5	2.7	288.36	2.8836	0.93633
6	3	355.96	3.5596	0.842791

## Sheet: BUN content
sample	BUN content	average value	SD	SEM
control 1	5.77612	6.08804	1.00089	0.408611
2	7.08955
3	5.38498
4	7.58358
5	5.14776
6	5.54627
2mgCd 1	8.00746	9.06722	1.49114	0.608756
2	10.2881
3	8.91642
4	8.51527
5	11.3418
6	7.33433
2mg Cd+100mg Quercetin 1	7.5806	7.15	0.570487	0.2329
2	6.27612
3	7.60299
4	6.64179
5	7.18657
6	7.61194
100mg Quercetin 1	7.52537	6.39697	0.826513	0.337423
2	6.06717
3	5.60448
4	5.93881
5	5.88358
6	7.36239

## Sheet: CRE content
sample	CRE content	average value	SD	SEM
control 1	39.5822	54.5956	11.9117	4.86294
2	56.0748
3	47.4986
4	75.2061
5	56.4359
6	52.7762
2mgCd 1	118.087	144.535	29.0772	11.8707
2	181.418
3	146.454
4	132.6
5	112.534
6	176.116
2mg Cd+100mg Quercetin 1	64.6508	92.0285	17.8815	7.30007
2	114.129
3	83.1224
4	104.893
5	100.275
6	85.1016
100mg Quercetin 1	60.6926	69.7488	14.2838	5.83134
2	79.1643
3	69.2687
4	50.7971
5	91.6986
6	66.8717

## Sheet: UA content
sample	UA content	average value	SD	SEM
control 1	190.579	227.943	39.797	16.247
2	240.609
3	253.807
4	282.234
5	175.634
6	224.797
2mgCd 1	335.679	312.888	23.1162	9.43713
2	311.424
3	273.308
4	332.995
5	302.538
6	321.386
2mg Cd+100mg Quercetin 1	284.57	265.153	19.7288	8.05426
2	263.346
3	269.036
4	245.685
5	239.957
6	288.325
100mg Quercetin 1	198.985	224.304	29.2461	11.9397
2	257.282
3	214.835
4	217.867
5	193.909
6	262.944

## Sheet: GSH content
sample	GSH content	average value	SD	SEM
control 1	37.4884	39.6597	6.65787	2.71806
2	45.2182
3	34.3345
4	40.6508
5	48.9716
6	31.2946
2mgCd 1	77.8036	67.4198	12.9253	5.27671
2	48.0478
3	69.5717
4	57.0853
5	82.8375
6	69.1729
2mg Cd+100mg Quercetin 1	42.0842	58.5633	19.548	7.98042
2	69.4598
3	74.0707
4	47.4429
5	83.1971
6	35.125
100mg Quercetin 1	59.6527	54.8786	4.43556	1.81081
2	50.0084
3	59.5473
4	50.7194
5	57.1898
6	52.1541

## Sheet: MDA content
sample	MDA content	average value	SD	SEM
control 1	19.2344	27.9012	9.79001	3.99676
2	34.1178
3	29.5557
4	42.5668
5	26.0386
6	15.8939
2mgCd 1	42.8561	45.1672	4.20679	1.71741
2	44.1213
3	43.0025
4	44.203
5	53.6733
6	43.1473
2mg Cd+100mg Quercetin 1	16.486	25.918	13.9093	5.67843
2	31.2033
3	15.143
4	16.877
5	51.4178
6	24.3809
100mg Quercetin 1	28.4074	24.3874	7.16672	2.9258
2	16.9426
3	16.6537
4	35.3851
5	22.9762
6	25.9596
